# Supplementary material for: Lactic Acid Bacteria Isolated from Fermented Doughs in Spain Produce Dextrans and Riboflavin
Source: Foods. 2021 Aug 26;10(9):2004. doi: 10.3390/foods10092004 (PMC8470351; doi:10.3390/foods10092004)
Supplement: Supplementary file 1 [file foods-10-02004-s001.zip]

Archive with 1 entries (1 files):
- foods-1308385-supplementary.pdf
